# Supplementary material for: Validation of Selected Head and Neck Cancer Prognostic Markers from the Pathology Atlas in an Oral Tongue Cancer Cohort
Source: Cancers (Basel). 2021 May 14;13(10):2387. doi: 10.3390/cancers13102387 (PMC8156750; doi:10.3390/cancers13102387)
Supplement: Supplementary file 1 [file cancers-13-02387-s001.zip]

Archive with 1 entries (1 files):
- cancers-1200046-supplementary.pdf
